# Supplementary material for: Self-establishing communities enable cooperative metabolite exchange in a eukaryote
Source: eLife. 2015 Oct 26;4:e09943. doi: 10.7554/eLife.09943 (PMC4695387; doi:10.7554/eLife.09943)
Supplement: Supplementary file 1. — DOI: http://dx.doi.org/10.7554/eLife.09943.023 [file elife-09943-supp1.zip]

Archive with 1 entries (1 files):
- segregation_simulation.R
