# Supplementary material for: Self-establishing communities enable cooperative metabolite exchange in a eukaryote
Source: eLife. 2015 Oct 26;4:e09943. doi: 10.7554/eLife.09943 (PMC4695387; doi:10.7554/eLife.09943)
Supplement: Supplementary file 1. — DOI: http://dx.doi.org/10.7554/eLife.09943.023 [file elife-09943-supp1.zip › segregation_simulation.R]

# x-y coordinates, plotting character index counter

HLUM=100
HLU=0
HLM=0
HUM=0
LUM=0
HL=0
LU=0
LM=0
HU=0
HM=0
UM=0
H=0
L=0
U=0
M=0
ZeroP=0
Total=0

# add segregation rate in %
# all four plasmids in YPD

segrateHIS = 0.0376
segrateLEU = 0.0255
segrateURA = 0.0278
segrateMET = 0.0189

#determine all possibilities of segregation

totalseg = (segrateHIS+segrateLEU+segrateMET+segrateURA)
HLUseg=(segrateHIS+segrateLEU+segrateURA)
HLMseg=(segrateHIS+segrateLEU+segrateMET)
HUMseg=(segrateHIS+segrateURA+segrateMET)
LUMseg=(segrateLEU+segrateURA+segrateMET)
HLseg=(segrateHIS+segrateLEU)
HUseg=(segrateHIS+segrateURA)
HMseg=(segrateHIS+segrateMET)
LUseg=(segrateLEU+segrateURA)
LMseg=(segrateLEU+segrateMET)
UMseg=(segrateURA+segrateMET)
Useg = segrateURA
Hseg = segrateHIS
Lseg = segrateLEU
Mseg = segrateMET


##### Plotting character index counter ##### 

# Create empty plot with the correct dimensions etc.
#plot(NULL, xlim=c(0,8), ylim=c(0,5),xaxt="n",yaxt="n",ylab="",xlab="",main="26 
#standard plotting characters")

par(xpd=T, mar=par()$mar+c(0,0,0,3.5))
plot(NULL, xlim=c(0,300), ylim=c(0,100), ylab="Number of cells (%)",
     xlab="Generations")

title(main="Number of plasmid(s) carried by cells over time")

legend (320,110,c('HLUM','HLU','HLM','HUM','LUM','HL','HU','HM','LU','UM','LM',
                  'H','L','U','M',"ZeroP",'Total'),
        
        col = c("#FF0000FF", "#FF6000FF", "#FFBF00FF", "#DFFF00FF", "#80FF00FF", 
                "#20FF00FF", "#00FF40FF", "#00FF9FFF","#00FFFFFF", "#009FFFFF", 
                "#0040FFFF", "#2000FFFF", "#8000FFFF", "#DF00FFFF", "#FF00BFFF",
                'grey', "#FF0060FF"),    
        
        pch = 19, cex=0.8, horiz = FALSE, title=expression(bold("Genotype:")), 
        bty='n', title.adj=0.15,) 

#### create 'while' loop and store values in separate matrices for each genotype  #### 

#i <- 1; my.mat <- matrix(NA, N, 3)
#while(i <= N){
# z <- work.on.gene(i)
#my.mat[i,] <- summary(z)
#i <- i+1
#}


round=1 


# create empty matrices with 300 rows, 1 for each generation and 18 columns,
# 1 for each different plasmid combination i.e. each genotype

my.mat1 <- matrix(NA, 300, 18)
my.mat2 <- matrix(NA, 300, 18)
my.mat3 <- matrix(NA, 300, 18)
my.mat4 <- matrix(NA, 300, 18)
my.mat5 <- matrix(NA, 300, 18)
my.mat6 <- matrix(NA, 300, 18)
my.mat7 <- matrix(NA, 300, 18)
my.mat8 <- matrix(NA, 300, 18)
my.mat9 <- matrix(NA, 300, 18)
my.mat10 <- matrix(NA, 300, 18)
my.mat11 <- matrix(NA, 300, 18)
my.mat12 <- matrix(NA, 300, 18)
my.mat13 <- matrix(NA, 300, 18)
my.mat14 <- matrix(NA, 300, 18)
my.mat15 <- matrix(NA, 300, 18)
my.mat16 <- matrix(NA, 300, 18)
my.mat17 <- matrix(NA, 300, 18)


while (round <= 300 ){
  
  #keep genotype abundance unmodifed until end of round by fixing with 'n'
  
  HLUMn = HLUM * (1-totalseg)
  
  HLUn = HLU + (HLUM*Mseg) - (HLU * HLUseg)
  HLMn = HLM + (HLUM*Useg) - (HLM * HLMseg)
  LUMn = LUM + (HLUM*Hseg) - (LUM * LUMseg)
  HUMn = HUM + (HLUM*Lseg) - (HUM * HUMseg)
  
  HLn = HL + (HLU*Useg) + (HLM*Mseg) - (HL*HLseg)
  HUn = HU + (HLU*Lseg) + (HUM*Mseg) - (HU*HUseg)
  HMn = HM + (HUM*Useg) + (HLM*Lseg) - (HM*HMseg)
  LUn = LU + (LUM*Mseg) + (HLU*Hseg) - (LU*LUseg)
  LMn = LM + (LUM*Useg) + (HLM*Hseg) - (LM*LMseg)
  UMn = UM + (HUM*Hseg) + (LUM*Lseg) - (UM*UMseg)
  
  Hn = H + (HL*Lseg) + (HU*Useg) + (HM*Mseg) - (H*Hseg)
  Ln = L + (HL*Hseg) + (LU*Useg) + (LM*Mseg) - (L*Lseg)
  Un = U + (HU*Hseg) + (LU*Lseg) + (UM*Mseg) - (U*Useg)
  Mn = M + (HM*Hseg) + (LM*Lseg) + (UM*Useg) - (M*Mseg)
  
  ZeroPn = ZeroP + (H*Hseg) + (L*Lseg) + (U*Useg) + (M*Mseg)      
  Totaln = HLUMn+HLUn+HLMn+HUMn+LUMn+HLn+HUn+HMn+LUn+LMn+UMn+Hn+Un+Ln+Mn
  
  points(round,HLUMn, col= "#FF0000FF")
  points(round, HLUn, col= '#FF6000FF')
  points(round, HLMn, col= '#FFBF00FF')
  points(round, HUMn, col= '#DFFF00FF')
  points(round, LUMn, col= '#80FF00FF')
  points(round, HLn, col= '#20FF00FF')
  points(round, HUn, col= '#00FF40FF')
  points(round, HMn, col= '#00FF9FFF')
  points(round, LUn, col= '#00FFFFFF')
  points(round, UMn, col= '#009FFFFF')
  points(round, LMn, col= '#0040FFFF')
  points(round, Hn, col= '#2000FFFF')
  points(round, Ln, col= '#8000FFFF')
  points(round, Un, col= '#DF00FFFF')
  points(round, Mn, col= '#FF00BFFF')
  points(round, ZeroPn, col= 'grey')
  points(round, Totaln, col= '#FF0060FF')
  
  # remove fixed constraints for genotype abundance
  
  HLUM = HLUMn
  HLU = HLUn
  HLM = HLMn
  HUM = HUMn
  LUM = LUMn
  HL = HLn
  HU = HUn
  HM = HMn
  LU = LUn
  LM = LMn
  UM = UMn
  H = Hn
  L = Ln
  U = Un
  M = Mn
  ZeroP = ZeroPn
  Total = Totaln
  
  # combine genotype abundance for every round in matrix
  
  my.mat1[round,] <- summary(HLUM)
  my.mat2[round,] <- summary(HLU)
  my.mat3[round,] <- summary(HLM)
  my.mat4[round,] <- summary(HUM)
  my.mat5[round,] <- summary(LUM)
  my.mat6[round,] <- summary(HL)
  my.mat7[round,] <- summary(HU)
  my.mat8[round,] <- summary(HM)
  my.mat9[round,] <- summary(LU)
  my.mat10[round,] <- summary(LM)
  my.mat11[round,] <- summary(UM)
  my.mat12[round,] <- summary(H)
  my.mat13[round,] <- summary(L)
  my.mat14[round,] <- summary(U)
  my.mat15[round,] <- summary(M)
  my.mat16[round,] <- summary(ZeroP)
  my.mat17[round,] <- summary(Total)
  
  round = round +1
}  
